# Supplementary material for: Predictors of change in early child development among children with stunting: Secondary analysis of a randomized trial in Uganda
Source: PLOS Glob Public Health. 2024 Aug 15;4(8):e0003456. doi: 10.1371/journal.pgph.0003456 (PMC11326642; doi:10.1371/journal.pgph.0003456)
Supplement: S1 Table — (XLSX) [file pgph.0003456.s001.xlsx]

## Sheet: Sheet1
Supplementary Table
	S1 Table: Mother and child cooperativeness during MDAT assessment(n=736)
	Outcome	Child’s impression during tests
		Happy	Engaged and enthusiastic	cooperative	Unfearful and not anxious		Caregiver participation
	Baseline	72.6% (523)	78.2% (563)	87.5% (630)	91.3% (657)		78.9% (568)
	End line	72.5% (522)	83.8% (603)	91.0% (655)	96.3% (693)		75.4% (543)
	Proportional difference	-0.0003 (-0.05; 0.05)	0.06 (0.02; 0.10)	0.04 (0.01; 0.07)	0.05 (0.03; 0.08)		-0.04 (-0.08; 0.01)
	P value	0.99	0.01	0.02	<0.01		0.1
	Data are % (number), prtest mean proportional difference for 2-sample using variables at 95% confidence interval and p value
	Abbreviations: MDAT-Malawi developmental assessment tool
